# Supplementary material for: Olivetol’s Effects on Metabolic State and Gut Microbiota Functionality in Mouse Models of Alimentary Obesity, Diabetes Mellitus Type 1 and 2, and Hypercholesterolemia
Source: Biomedicines. 2025 Jan 13;13(1):183. doi: 10.3390/biomedicines13010183 (PMC11761620; doi:10.3390/biomedicines13010183)
Supplement: Supplementary file 1 [file biomedicines-13-00183-s001.zip]

Archive with 1 entries (1 files):
- biomedicines-3389522-supplementary.pdf
